# Supplementary material for: Gonad Differentiation in the Rabbit: Evidence of Species-Specific Features
Source: PLoS One. 2013 Apr 8;8(4):e60451. doi: 10.1371/journal.pone.0060451 (PMC3620232; doi:10.1371/journal.pone.0060451)
Supplement: Table S1 — (XLS) [file pone.0060451.s001.xls]

## Sheet: Feuil1
Table S1	sequence of q-RT-PCR primers
	name	Selected primers (given in 5'P-3'OH orientation)
reference genes	H2AFx	F=ACCTGACGGCCGAGATCCT
		R = CGCCCAGCAGCTTGTTGAG
	HPRT	F = TTGACACTGGCAAAACAATGCA
		R = CAAGGTGTTTTTCCGGCAC
	YwHaz	F = GGGTCTGGCCCTTAACTTCTCT
		R = AGCAATGGCTTCATCAAAAGC
testis differentiation	SRY	F = TGCTTACACACCAGCCAAACA
		R = TTCCTGGCCGCTCACTTTAC
	SOX9	F = GGCTCCGACACCGAGAATACAC
		R = GAACTTGTCCTCTTCGCTCTCCTT
	DMRT1	F = GGAGCCTCCCAGCACCTTAC
		R = TGCATCCTGTACTGCGAACTCA
	AMH	F = ACGTGGTGCTGCTGTTGAAG
		R = CAGGCTGATGAGCAGCTTGC
ovary differentiation	FOXL2	F = TTTCCCCTTTCCCCCATCTG
		R = CTGAACCTTGCACCCAGCAT
	WNT4	F = CGAGGAGTGCCAGTACCAGTTC
		R = CAGAGGAGACTGCGTACACGAA
	RSPO1	F = GCCCGCCTGGATACTTCGA
		R = GGTGCAGAAGTTGTGGCTGAA
	BMP15	F= GCTGGTAAGGCCCTTGGCTAA
		R = TTGGTACGCTACCCGGTTTG
steroidogenesis	CYP19A1	F = GGAAGAATGCATCGACTTGAGTT
		R = GGGCCCAAAACCAAATGGT
germ cells	OCT4	F = CCGACAACAATGAGAACCTTCAG
		R = TTGCCTCTCACTCGGTTCTCAA
	VASA	F = CAACTCGAGAGCTGATCAACCA
		R = CCCAACTGGGTTCCTCCATA
meiosis	STRA8	F = GACAACAATGAGGCTCCAAATG
		R = TGATCTGCACGTAGAGCTGAAAC
	NANOS2	F = TGTAACTTCTGCAAACACAACGG
		R = AGTGCCTCAGGATGGGACAC
	DMC1	F = TGGCTGAAAGGCAGCAAAAA
		R = GCAGTCATTTGATTGGTCACAAA
