# Supplementary material for: Gonad Differentiation in the Rabbit: Evidence of Species-Specific Features
Source: PLoS One. 2013 Apr 8;8(4):e60451. doi: 10.1371/journal.pone.0060451 (PMC3620232; doi:10.1371/journal.pone.0060451)
Supplement: Table S2 — (XLS) [file pone.0060451.s002.xls]

## Sheet: Feuil1
table S2
table S2
	protein	source	type	reference	working concentration
	SOX9	rabbit	polyclonal	Sigma HPA001758	1:100
	AMH	mouse	monoclonal (B-11)	Santa Cruz sc-166752	1:50
	FOXL2	rabbit	polyclonal	Cocquet et al, 2002	1:200
	RSPO1	rabbit	polyclonal	Kim et al, 2005	1:100
	OCT4	rabbit	polyclonal	Abcam ab19857	1:100
	VASA	rabbit	polyclonal	Abcam ab13840	1:200
						Kim KA, Katikani M, Zhao J, Oshima T, Tang T, et al. (2005)Mitogenic Influence of Human R-Spondin1 on the Intestinal Epithelium. Science 309: 1256-1259
	Cocquet J, Pailhoux E, Jaubert F, Servel N, Xia X et al. (2002), Evolution and expression of FOXL2. J Med Genet 39:916-922.
